# Supplementary material for: Conversion of PET Bottle Waste into a Terephthalic Acid-Based Metal-Organic Framework for Removing Plastic Nanoparticles from Water
Source: Nanomaterials (Basel). 2024 Jan 24;14(3):257. doi: 10.3390/nano14030257 (PMC10856359; doi:10.3390/nano14030257)
Supplement: Supplementary file 1 [file nanomaterials-14-00257-s001.zip]

Archive with 1 entries (1 files):
- nanomaterials-2777041-supplementary.pdf
